# Supplementary material for: Presence of Porcine Circovirus Type 2 in the Environment of Farm Facilities without Pigs in Long Term-Vaccinated Farrow-to-Wean Farms
Source: Animals (Basel). 2022 Dec 13;12(24):3515. doi: 10.3390/ani12243515 (PMC9774950; doi:10.3390/ani12243515)
Supplement: Supplementary file 1 [file animals-12-03515-s001.zip]

Archive with 1 entries (1 files):
- animals-2023626-supplementary.pdf
